# Supplementary material for: Abnormal Neural Responses to Emotional Stimuli but Not Go/NoGo and Stroop Tasks in Adults with a History of Childhood Nocturnal Enuresis
Source: PLoS One. 2015 Nov 16;10(11):e0142957. doi: 10.1371/journal.pone.0142957 (PMC4646674; doi:10.1371/journal.pone.0142957)
Supplement: S2 File — (ZIP) [file pone.0142957.s002.zip]

Archive with 90 entries (86 files):
- S1_File/
- S1_File/1st_level_NE/
- S1_File/1st_level_NE/con_sub202.hdr
- S1_File/1st_level_NE/con_sub202.img
- S1_File/1st_level_NE/con_sub203.hdr
- S1_File/1st_level_NE/con_sub203.img
- S1_File/1st_level_NE/con_sub204.hdr
- S1_File/1st_level_NE/con_sub204.img
- S1_File/1st_level_NE/con_sub207.hdr
- S1_File/1st_level_NE/con_sub207.img
- S1_File/1st_level_NE/con_sub208.hdr
- S1_File/1st_level_NE/con_sub208.img
- S1_File/1st_level_NE/con_sub209.hdr
- S1_File/1st_level_NE/con_sub209.img
- S1_File/1st_level_NE/con_sub210.hdr
- S1_File/1st_level_NE/con_sub210.img
- S1_File/1st_level_NE/con_sub211.hdr
- S1_File/1st_level_NE/con_sub211.img
- S1_File/1st_level_NE/con_sub212.hdr
- S1_File/1st_level_NE/con_sub212.img
- S1_File/1st_level_NE/con_sub213.hdr
- S1_File/1st_level_NE/con_sub213.img
- S1_File/1st_level_NE/con_sub214.hdr
- S1_File/1st_level_NE/con_sub214.img
- S1_File/1st_level_NE/con_sub215.hdr
- S1_File/1st_level_NE/con_sub215.img
- S1_File/1st_level_NE/con_sub216.hdr
- S1_File/1st_level_NE/con_sub216.img
- S1_File/1st_level_NE/con_sub217.hdr
- S1_File/1st_level_NE/con_sub217.img
- S1_File/1st_level_NE/con_sub218.hdr
- S1_File/1st_level_NE/con_sub218.img
- S1_File/1st_level_NE/con_sub219.hdr
- S1_File/1st_level_NE/con_sub219.img
- S1_File/1st_level_NE/con_sub220.hdr
- S1_File/1st_level_NE/con_sub220.img
- S1_File/1st_level_NE/con_sub221.hdr
- S1_File/1st_level_NE/con_sub221.img
- S1_File/1st_level_NE/con_sub222.hdr
- S1_File/1st_level_NE/con_sub222.img
- S1_File/1st_level_NE/con_sub223.hdr
- S1_File/1st_level_NE/con_sub223.img
- S1_File/1st_level_NE/con_sub224.hdr
- S1_File/1st_level_NE/con_sub224.img
- S1_File/1st_level_control/
- S1_File/1st_level_control/con_sub101.hdr
- S1_File/1st_level_control/con_sub101.img
- S1_File/1st_level_control/con_sub102.hdr
- S1_File/1st_level_control/con_sub102.img
- S1_File/1st_level_control/con_sub103.hdr
- S1_File/1st_level_control/con_sub103.img
- S1_File/1st_level_control/con_sub104.hdr
- S1_File/1st_level_control/con_sub104.img
- S1_File/1st_level_control/con_sub105.hdr
- S1_File/1st_level_control/con_sub105.img
- S1_File/1st_level_control/con_sub107.hdr
- S1_File/1st_level_control/con_sub107.img
- S1_File/1st_level_control/con_sub109.hdr
- S1_File/1st_level_control/con_sub109.img
- S1_File/1st_level_control/con_sub110.hdr
- S1_File/1st_level_control/con_sub110.img
- S1_File/1st_level_control/con_sub111.hdr
- S1_File/1st_level_control/con_sub111.img
- S1_File/1st_level_control/con_sub112.hdr
- S1_File/1st_level_control/con_sub112.img
- S1_File/1st_level_control/con_sub113.hdr
- S1_File/1st_level_control/con_sub113.img
- S1_File/1st_level_control/con_sub114.hdr
- S1_File/1st_level_control/con_sub114.img
- S1_File/1st_level_control/con_sub115.hdr
- S1_File/1st_level_control/con_sub115.img
- S1_File/1st_level_control/con_sub116.hdr
- S1_File/1st_level_control/con_sub116.img
- S1_File/1st_level_control/con_sub117.hdr
- S1_File/1st_level_control/con_sub117.img
- S1_File/1st_level_control/con_sub118.hdr
- S1_File/1st_level_control/con_sub118.img
- S1_File/1st_level_control/con_sub119.hdr
- S1_File/1st_level_control/con_sub119.img
- S1_File/1st_level_control/con_sub120.hdr
- S1_File/1st_level_control/con_sub120.img
- S1_File/1st_level_control/con_sub121.hdr
- S1_File/1st_level_control/con_sub121.img
- S1_File/1st_level_control/con_sub122.hdr
- S1_File/1st_level_control/con_sub122.img
- S1_File/1st_level_control/con_sub123.hdr
- S1_File/1st_level_control/con_sub123.img
- S1_File/group_result/
- S1_File/group_result/spmT_0001.hdr
- S1_File/group_result/spmT_0001.img
